# Supplementary material for: Tailings after Iron Extraction in Bayer Red Mud by Biomass Reduction: Pozzolanic Activity and Hydration Characteristics
Source: Materials (Basel). 2021 Jul 15;14(14):3955. doi: 10.3390/ma14143955 (PMC8306629; doi:10.3390/ma14143955)
Supplement: Supplementary file 1 [file materials-14-03955-s001.zip]

Archive with 1 entries (1 files):
- materials-1290000-supplementary.pdf
